# Supplementary material for: The Effects of Chia Defatted Flour as a Nutritional Supplement in C57BL/6 Mice Fed a Low-Quality Diet
Source: Foods. 2024 Feb 23;13(5):678. doi: 10.3390/foods13050678 (PMC10930959; doi:10.3390/foods13050678)
Supplement: Supplementary file 1 [file foods-13-00678-s001.zip]

Archive with 1 entries (1 files):
- foods-2593730-supplementary.pdf
